# Supplementary material for: Dysfunction of Inflammatory Pathways and Their Relationship with Anti-Hypothalamic Autoantibodies in Patients with Anorexia Nervosa
Source: Nutrients. 2023 May 5;15(9):2199. doi: 10.3390/nu15092199 (PMC10180712; doi:10.3390/nu15092199)
Supplement: Supplementary file 1 [file nutrients-15-02199-s001.zip]

Archive with 1 entries (1 files):
- nutrients-2315913-supplementary.pdf
